# Supplementary material for: Mimicking the Effects of Antimicrobial Blue Light: Exploring Single Stressors and Their Impact on Microbial Growth
Source: Antioxidants (Basel). 2024 Dec 23;13(12):1583. doi: 10.3390/antiox13121583 (PMC11673782; doi:10.3390/antiox13121583)
Supplement: Supplementary file 1 [file antioxidants-13-01583-s001.zip]

Archive with 1 entries (1 files):
- antioxidants-3315014-supplementary.docx
